# Supplementary material for: Protein Kinase C Isozymes Associated With Relapse Free Survival in Non-Small Cell Lung Cancer Patients
Source: Front Oncol. 2020 Nov 25;10:590755. doi: 10.3389/fonc.2020.590755 (PMC7725872; doi:10.3389/fonc.2020.590755)
Supplement: Supplementary file 6 [file DataSheet_6.xlsx]

## Sheet: Sheet1
	Antibody Name	14-3-3-beta	14-3-3-epsilon	14-3-3-zeta	4E-BP1	4E-BP1_pS65	4E-BP1_pT37_T46	53BP1	A-Raf	ACC1	ACC_pS79	ACVRL1	ADAR1	Akt	Akt_pS473	Akt_pT308	AMPKa	AMPKa_pT172	Annexin-I	Annexin-VII	AR	ARHI	ARID1A	Atg3	Atg7	ATM	ATM_pS1981	ATP5A	ATR_pS428	Aurora-B	Axl	b-Actin	b-Catenin	b-Catenin_pT41_S45	B-Raf	B-Raf_pS445	B7-H3	B7-H4	Bad_pS112	Bak	BAP1	Bax	Bcl-xL	Bcl2	Bcl2A1	Beclin	Bid	Bim	BRD4
	Antibody Origin	R	M	R	R	R	R	R	R	R	R	R	M	R	R	R	R	R	M	M	R	M	R	R	R	R	R	M	R	R	R	R	R	R	R	R	R	R	R	R	M	R	R	M	R	G	R	R	R
	Gene Name	YWHAB	YWHAE	YWHAZ	EIF4EBP1	EIF4EBP1	EIF4EBP1	TP53BP1	ARAF	ACACA	ACACA	ACVRL1	ADAR	AKT1	AKT1	AKT1	PRKAA1	PRKAA1	ANXA1	ANXA7	AR	DIRAS3	ARID1A	ATG3	ATG7	ATM	ATM	ATP5A	ATR	AIM1	AXL	ACTB	CTNNB1	CTNNB1	BRAF	BRAF	CD276	VTCN1	BAD	BAK1	BAP1	BAX	BCL2L1	BCL2	BCL2A1	BECN1	BID	BCL2L11	BRD4
	Validation Status	V	C	V	V	V	V	V	V	C	V	C	V	V	V	V	C	C	V	V	V	C	C	V	V	V	V	C	C	V	V	C	V	V	V	V	C	C	V	C	V	V	V	V	V	C	C	V	V
	Slide Id	GBL1118735	GBL1118834	GBL1118736	GBL1118458	GBL1118459	GBL1118460	GBL1118618	GBL1118670	GBL1118462	GBL1118461	GBL1118640	GBL1118770	GBL1118639	GBL1118525	GBL1118658	GBL1118463	GBL1118464	GBL1118773	GBL1118769	GBL1118595	GBL1118822	GBL1118704	GBL1118711	GBL1118712	GBL1118695	GBL1118696	GBL1118820	GBL1118723	GBL1118701	GBL1118684	GBL1118663	GBL1118508	GBL1118664	GBL1118512	GBL1118513	GBL1118721	GBL1118862	GBL1118465	GBL1118466	GBL1118842	GBL1118507	GBL1118509	GBL1118828	GBL1118687	GBL1118852	GBL1118510	GBL1118511	GBL1118707
	Antibody Name in Heatmap	14-3-3-beta-R-V	14-3-3-epsilon-M-C	14-3-3-zeta-R-V	4E-BP1-R-V	4E-BP1_pS65-R-V	4E-BP1_pT37_T46-R-V	53BP1-R-V	A-Raf-R-V	ACC1-R-C	ACC_pS79-R-V	ACVRL1-R-C	ADAR1-M-V	Akt-R-V	Akt_pS473-R-V	Akt_pT308-R-V	AMPKa-R-C	AMPKa_pT172-R-C	Annexin-I-M-V	Annexin-VII-M-V	AR-R-V	ARHI-M-C	ARID1A-R-C	Atg3-R-V	Atg7-R-V	ATM-R-V	ATM_pS1981-R-V	ATP5A-M-C	ATR_pS428-R-C	Aurora-B-R-V	Axl-R-V	b-Actin-R-C	b-Catenin-R-V	b-Catenin_pT41_S45-R-V	B-Raf-R-V	B-Raf_pS445-R-V	B7-H3-R-C	B7-H4-R-C	Bad_pS112-R-V	Bak-R-C	BAP1-M-V	Bax-R-V	Bcl-xL-R-V	Bcl2-M-V	Bcl2A1-R-V	Beclin-G-C	Bid-R-C	Bim-R-V	BRD4-R-V
	Probabilities (QC Score)	0.938556	0.921613	0.944096	0.934383	0.945229	0.942565	0.9609	0.962211	0.93523	0.940553	0.926577	0.894426	0.949021	0.923002	0.936954	0.948716	0.94538	0.869381	0.860498	0.926988	0.906409	0.936372	0.91968	0.962705	0.949057	0.919834	0.851657	0.951591	0.899466	0.874227	0.905358	0.941156	0.927379	0.938409	0.925622	0.90411	0.906118	0.918113	0.840275	0.877742	0.878352	0.888049	0.883073	0.920096	0.841469	0.939312	0.897162	0.954868
	Slide no.	1	2	3	4	5	6	7	8	9	10	11	12	13	14	15	16	17	18	19	20	21	22	23	24	25	26	27	28	29	30	31	32	33	34	35	36	37	38	39	40	41	42	43	44	45	46	47	48
Sample number	Sample Type	14-3-3-beta-R-V_GBL1118735	14-3-3-epsilon-M-C_GBL1118834	14-3-3-zeta-R-V_GBL1118736	4E-BP1-R-V_GBL1118458	4E-BP1_pS65-R-V_GBL1118459	4E-BP1_pT37_T46-R-V_GBL1118460	53BP1-R-V_GBL1118618	A-Raf-R-V_GBL1118670	ACC1-R-C_GBL1118462	ACC_pS79-R-V_GBL1118461	ACVRL1-R-C_GBL1118640	ADAR1-M-V_GBL1118770	Akt-R-V_GBL1118639	Akt_pS473-R-V_GBL1118525	Akt_pT308-R-V_GBL1118658	AMPKa-R-C_GBL1118463	AMPKa_pT172-R-C_GBL1118464	Annexin-I-M-V_GBL1118773	Annexin-VII-M-V_GBL1118769	AR-R-V_GBL1118595	ARHI-M-C_GBL1118822	ARID1A-R-C_GBL1118704	Atg3-R-V_GBL1118711	Atg7-R-V_GBL1118712	ATM-R-V_GBL1118695	ATM_pS1981-R-V_GBL1118696	ATP5A-M-C_GBL1118820	ATR_pS428-R-C_GBL1118723	Aurora-B-R-V_GBL1118701	Axl-R-V_GBL1118684	b-Actin-R-C_GBL1118663	b-Catenin-R-V_GBL1118508	b-Catenin_pT41_S45-R-V_GBL1118664	B-Raf-R-V_GBL1118512	B-Raf_pS445-R-V_GBL1118513	B7-H3-R-C_GBL1118721	B7-H4-R-C_GBL1118862	Bad_pS112-R-V_GBL1118465	Bak-R-C_GBL1118466	BAP1-M-V_GBL1118842	Bax-R-V_GBL1118507	Bcl-xL-R-V_GBL1118509	Bcl2-M-V_GBL1118828	Bcl2A1-R-V_GBL1118687	Beclin-G-C_GBL1118852	Bid-R-C_GBL1118510	Bim-R-V_GBL1118511	BRD4-R-V_GBL1118707
1	Human tumor tissue	0.289547	-0.87664	1.34769	-0.509946	-0.431942	-0.17555	0.178219	0.50246	0.451058	0.466496	-0.555864	-2.31009	1.96951	-1.14951	0.00861956	0.613266	1.33492	-1.15728	-1.51065	-0.321488	-0.60134	-0.283591	-1.12177	0.58567	1.07358	-0.660291	1.29727	-0.988122	-1.8745	-0.606638	0.293716	1.02386	-0.483301	-0.763504	-0.0373129	-1.58672	-1.78999	-0.223911	-0.556571	-1.22216	-0.303219	-0.0982908	-0.842381	0.167718	-0.301477	0.308929	-0.757927	1.20171
2	Human tumor tissue	0.377487	-0.648048	1.12603	-0.186295	0.100208	0.0294642	0.862559	0.314564	1.00486	1.08778	-0.472837	-2.17648	2.13464	-1.0856	0.0875334	0.609774	1.33348	-0.727736	-1.49935	-0.153925	-0.510156	0.11693	-0.731384	1.00666	1.03477	-0.481366	0.82329	-0.778497	-1.72602	-0.444642	0.434588	1.04194	-0.336536	-0.430403	0.200766	-1.05036	-1.59378	0.0885815	-0.388078	-0.882441	0.102621	-0.104337	-0.956519	0.45668	-0.220203	0.395038	-0.47175	1.57083
3	Human tumor tissue	0.157685	-0.954252	1.18657	-0.345245	-0.166113	-0.497586	0.688539	0.0679137	1.6079	1.51289	-0.63962	-2.41858	1.9902	-1.55692	-0.361008	0.458444	1.16028	-1.2629	-1.57846	-0.579857	-0.735713	-0.134208	-1.12456	0.331808	0.412734	-0.724147	0.468895	-0.837067	-1.81696	-1.4319	-0.0490431	1.35507	-0.515317	-0.786231	0.0106633	-1.03677	-1.78783	-0.429627	-0.667929	-1.33988	-0.359027	-0.284403	-1.65248	0.06085	-0.460704	0.423493	-0.707325	1.25272
4	Human tumor tissue	0.212957	-1.02013	1.00889	-0.565346	-0.126793	-0.264532	0.526265	-0.0924628	0.304579	0.605673	-0.601079	-2.49395	1.73579	-1.45835	-0.230704	0.597154	0.965408	-0.594674	-1.80582	-0.67687	-0.695206	-0.523269	-1.28657	0.325746	0.432023	-0.615541	0.481462	-1.00613	-2.15813	-1.12296	0.0550262	1.57105	-0.431646	-0.744116	-0.0800662	-1.17672	-1.86397	-0.252833	-0.530477	-1.48352	-0.337502	-0.380376	-1.50463	0.466648	-0.192289	0.305905	-1.2376	0.854443
5	Human tumor tissue	0.476496	-0.602314	1.49259	0.386595	0.412337	0.992938	0.935798	0.347968	0.937395	1.08131	-0.282772	-1.89717	2.35228	0.60072	1.11945	0.847998	1.53577	0.560657	-1.55136	-0.136251	-0.192516	0.836907	-0.653184	0.576927	0.811535	-0.275374	0.887897	-0.62485	-0.896863	-0.872925	-0.1405	1.50125	-0.0761676	-0.403329	0.300042	-0.453937	-1.35073	0.0773545	-0.269764	-0.626358	0.0659279	0.164595	0.60534	0.294506	-0.024237	0.826892	0.140694	1.93173
6	Human tumor tissue	0.289163	-0.633267	1.14771	-0.340025	0.0797275	0.0161959	1.24465	0.221994	1.71787	1.72513	-0.336907	-1.90436	2.27034	-0.459599	0.35144	1.094	1.25717	-1.13457	-1.32792	-0.0239448	-0.378464	0.239242	-0.865662	0.422133	0.268651	-0.209112	0.765913	-0.722982	-1.64258	-0.879413	-0.344705	2.30792	-0.078238	-0.422251	0.715685	-0.962759	-1.49614	0.0292643	-0.402148	-0.882171	0.0616715	0.793821	-1.30128	0.244339	-0.421764	0.697602	-0.848023	0.814199
7	Human tumor tissue	0.211305	-0.826379	1.62599	0.475102	-0.0093647	-0.11804	0.818718	0.124797	1.71575	1.6526	-0.553955	-2.17728	2.2702	-1.52459	-0.0961054	0.716206	1.7476	-0.533306	-1.51445	-0.236596	-0.575323	-0.014344	-1.02823	0.460333	0.219162	-0.532294	0.70375	-0.757338	-1.32191	-0.436839	-0.0785589	1.64484	-0.316159	-0.561444	0.142429	-0.360022	-1.6723	-0.0542883	-0.42751	-0.888863	-0.0513903	0.118796	-1.64679	0.134629	-0.455131	0.518116	-0.743816	1.5439
8	Human tumor tissue	0.221993	-0.763881	1.24267	-0.128425	0.023562	-0.0729975	0.580641	0.560546	1.65673	1.76974	-0.454153	-2.26017	1.87502	-1.357	-0.0415703	1.04097	2.12995	-0.574878	-1.52906	-0.380042	-0.626163	0.11693	-1.04568	0.899415	0.908936	-0.575723	0.787516	-0.875488	-1.90981	0.101587	0.560623	1.7846	-0.393427	-0.545606	0.667059	-1.46049	-1.76643	0.245641	-0.4542	-0.998301	0.0270485	-0.0926545	-1.33088	0.121618	-0.503355	0.449516	-0.852427	1.45374
9	Human tumor tissue	0.00135638	-0.954005	1.01152	-0.831821	-0.401358	-0.473479	0.324905	0.0404098	1.24558	1.03262	-0.712582	-2.32414	1.8858	-1.64161	-0.28951	0.775109	0.97325	-1.14963	-1.5604	0.019057	-0.695451	-0.513476	-1.16219	0.358291	0.385225	-0.689454	0.294381	-1.04269	-2.06819	-1.02665	-0.2601	1.96307	-0.517026	-0.867631	-0.0530655	-1.2861	-1.77227	-0.352285	-0.704437	-1.43525	-0.333048	-0.0938406	-1.6015	-0.0317661	-0.653762	0.231832	-1.03314	0.69971
10	Human tumor tissue	-0.040478	-1.04217	0.969401	-0.949272	-0.577751	-0.18932	0.325239	-0.14748	0.896314	0.769833	-0.752052	-2.61681	1.59646	-1.43589	-0.369321	0.410461	0.949141	-1.15677	-1.84826	-0.468315	-0.787789	-0.586224	-1.39092	0.2792	0.464223	-0.886566	0.320534	-1.41889	-2.30984	-0.873317	-0.182467	0.833312	-0.59708	-1.05541	-0.422729	-1.12829	-2.13615	-0.381007	-0.637171	-1.42621	-0.483745	-0.480511	-1.55764	-0.106482	-0.564033	0.0191264	-1.43952	0.690051
11	Human tumor tissue	-0.186391	-1.91185	0.678671	-1.2647	-0.994716	-0.511839	-0.592724	-0.835574	-1.01093	-0.654972	-1.11126	-3.32079	1.42147	-1.67397	-0.697271	-0.175252	0.689774	-1.43905	-2.53655	-1.33774	-1.18182	-1.5307	-2.11489	0.0368537	-0.0777463	-1.25318	-0.248734	-1.90675	-2.82756	-1.1047	0.768498	0.0970371	-1.27841	-1.55909	-1.20765	-1.1212	-2.44738	-1.19333	-0.982243	-2.25224	-1.08241	-1.08087	-2.27183	-0.189694	-0.887765	-0.247894	-1.83752	0.499578
12	Human tumor tissue	-0.0032479	-1.11355	1.23134	-0.525927	-0.418444	-0.421559	0.884845	0.0126218	0.686239	0.700573	-0.774787	-2.56177	1.46958	-2.30992	-0.805002	0.929449	1.15075	-1.90985	-1.48175	-0.646895	-0.823442	-0.512111	-1.59441	0.156607	-0.411281	-1.02226	0.379896	-1.20961	-1.90852	-1.29184	-0.202507	1.39832	-0.54832	-1.00913	-0.133407	-1.44922	-2.17657	-0.428182	-0.770853	-1.23955	-0.619202	-0.457348	-1.70545	-0.11484	-0.589115	0.251154	-0.611949	1.23392
13	Human tumor tissue	-0.0261813	-1.07464	0.713412	-0.73025	-0.487303	-0.459092	0.1824	0.0243774	0.621015	0.880984	-0.579089	-2.58407	1.72266	-1.54204	-0.389934	0.404553	1.03408	-1.33519	-1.85754	-0.518283	-0.735237	-0.750933	-1.21577	0.420293	0.324301	-0.799518	0.159124	-1.0758	-2.17301	-0.58613	0.016515	1.3074	-0.548843	-0.88086	-0.166325	-0.654639	-1.91353	-0.239667	-0.560865	-1.59934	-0.404608	-0.402908	-1.76382	-0.0683707	-0.567925	0.241227	-1.47928	0.540362
14	Human tumor tissue	0.410699	-1.12078	1.10927	-0.0671522	-0.121149	0.154191	0.514161	-0.212522	0.570059	0.744502	-0.527726	-2.7337	0.875092	-2.20196	-0.415744	0.0490924	0.737715	-0.842489	-1.98083	-0.683175	-0.758369	-0.978563	-1.18527	0.298969	0.27421	-0.615902	0.139625	-1.22305	-1.98402	-1.07241	-0.0715548	0.880951	-0.442806	-0.751239	0.487666	-1.18133	-1.87452	-0.273954	-0.46977	-1.63591	-0.584933	-0.401826	-1.90181	0.373312	-0.543708	0.268922	-1.03918	0.81829
15	Human tumor tissue	-0.112178	-1.69209	0.415335	-0.926713	-0.644406	-1.58672	-0.322041	-0.846187	-0.701643	-0.204943	-0.845964	-3.27001	0.785493	-1.84581	-0.499702	-0.0800948	0.166299	-1.86957	-2.39541	-1.13434	-1.03685	-1.77886	-1.92647	-0.488482	-0.348145	-0.990424	-0.174228	-1.74784	-2.58468	-1.37733	-0.353479	0.0561765	-0.824755	-1.37138	-0.92245	-1.14757	-2.20873	-0.456847	-0.726761	-2.16962	-0.887523	-0.898333	-2.51078	-0.0595846	-1.05143	0.0547914	-1.84305	0.1322
16	Human tumor tissue	0.361562	-0.821243	1.59136	0.128286	-0.0235245	-0.327654	-0.464494	-0.0115076	1.00159	1.07008	-0.188976	-2.49963	1.46276	-1.7902	-0.0849368	0.197903	0.83494	-0.37073	-1.49952	-0.463196	-0.646147	-0.878646	-1.15885	0.813615	0.692752	-0.216082	0.805011	-0.61585	-1.62576	-0.738527	0.541909	-0.202279	-0.2713	-0.6543	0.143088	-1.47981	-1.47941	-0.433422	-0.498057	-1.55129	0.0925319	-0.00798033	-1.56185	0.705374	-0.458161	0.565285	-1.01661	0.646917
17	Human tumor tissue	0.0746831	-0.97803	0.92111	-0.494413	-0.50463	-0.736675	0.639131	0.0322572	1.455	1.59928	-0.577142	-2.34499	1.90946	-2.04458	-0.485678	0.499606	1.51804	-1.00807	-1.58367	-0.531374	-0.721238	-0.458681	-1.17163	0.594576	0.368649	-0.634103	0.855241	-0.975841	-2.09354	-0.460689	0.157832	1.10765	-0.460118	-0.77273	0.117427	-1.19865	-1.86915	-0.047981	-0.633909	-1.22454	-0.146923	-0.00542035	-1.39251	0.0542103	-0.61706	0.243645	-0.92866	0.834714
18	Human tumor tissue	-0.0955015	-1.38549	0.561346	-1.08679	-0.813918	-0.194997	-0.163459	-0.668401	-0.428403	-0.397109	-0.801195	-2.97724	1.38789	-1.39789	-0.248863	0.23689	0.873969	-1.39078	-2.08947	-1.13456	-0.938494	-1.55723	-1.52707	0.306183	0.17735	-1.05482	-0.0575165	-1.67507	-2.39541	-0.722788	0.199459	0.283436	-1.00334	-1.38139	-0.683845	-0.92575	-2.38545	-0.590594	-0.895837	-2.07872	-0.583454	-0.772144	-1.58744	-0.144992	-1.1834	-0.0981811	-1.62469	0.288304
19	Human tumor tissue	0.550127	-0.800255	1.59824	-0.499492	-0.266788	-0.934717	0.582962	0.279244	0.747895	0.792361	-0.465249	-2.36046	2.25551	-1.98982	-0.333672	0.687697	1.43318	-1.24577	-1.48763	-0.352454	-0.559136	-0.727684	-1.061	0.458828	0.925837	-0.379927	0.937474	-0.844469	-1.7801	-0.572678	0.240463	1.07357	-0.311192	-0.713235	0.0525572	-1.30041	-1.83149	-0.205188	-0.390467	-1.29732	-0.0673267	-0.106683	-1.02822	0.617786	-0.445767	0.509609	-0.627632	0.961912
20	Human tumor tissue	0.219991	-0.92867	1.24818	-0.700728	-0.423194	-0.0406014	0.339439	0.243514	0.764443	0.86834	-0.527882	-2.40826	1.90543	-0.805943	0.286332	0.633391	1.28558	-0.698155	-1.61806	-0.43213	-0.681169	-0.681028	-1.03754	0.899245	1.13839	-0.522828	0.581926	-0.980441	-2.32953	-0.680835	0.347808	1.21687	-0.393107	-0.636091	0.672431	-1.22914	-1.86272	-0.0799163	-0.504804	-1.34057	-0.2735	0.0341871	-1.16291	0.277092	-0.345813	0.275705	-1.00042	0.961313
21	Human tumor tissue	1.05277	-0.103869	1.9018	0.0591864	0.400003	0.847114	1.33811	1.19526	1.63746	1.56067	0.304991	-1.48751	3.42999	0.765931	1.39437	1.60903	2.11076	0.363525	-0.7926	0.634896	0.213655	0.188516	-0.277237	1.47054	1.70961	0.30756	2.05991	-0.332688	-1.22648	0.550285	1.47001	2.70417	0.485781	0.122245	1.18856	-1.17919	-1.08273	0.686763	0.138908	-0.524965	0.827152	1.51824	-0.468323	0.799753	0.575437	1.28075	-0.378098	1.54604
22	Human tumor tissue	0.264945	-1.14955	0.610025	-1.21048	-0.434306	-0.584598	0.0723844	-0.328504	-0.13171	-0.0554155	-0.476223	-2.90277	1.56	-1.29276	-0.122777	0.301908	0.854324	-1.24817	-1.94169	-0.547111	-0.751156	-1.21758	-1.43039	0.37703	0.599185	-0.691527	0.217226	-1.43467	-2.37451	-0.617832	0.161271	0.684869	-0.480254	-1.03686	-0.345297	-1.49832	-2.01291	-0.488955	-0.566096	-1.8166	-0.745908	-0.373884	-1.27163	0.133676	-0.300851	0.101181	-1.26034	0.325597
23	Human tumor tissue	-0.0609347	-1.15974	0.567882	-0.574742	-0.705295	-1.11552	0.263599	-0.182339	1.74969	1.54882	-0.949651	-2.65813	1.35882	-2.46708	-0.806665	0.074833	0.954792	-0.341222	-2.09166	-0.592515	-0.895143	-0.826613	-1.28741	0.524549	0.446844	-1.05599	0.331016	-1.30706	-2.34893	-0.729846	-0.374887	0.486642	-0.765673	-1.24202	-0.529545	-1.65373	-1.96253	-0.559921	-0.960652	-1.69941	-0.43156	-0.824963	-1.91238	-0.179498	-0.634321	-0.182727	-1.39823	0.568008
24	Human tumor tissue	-0.131995	-1.53945	1.12744	-0.545249	-1.11249	-1.8343	-1.90078	-0.368798	1.55229	0.962651	-0.839403	-3.20763	0.764199	-3.18386	-0.892906	-0.179603	0.474582	-0.548209	-2.16126	-1.16696	-1.03574	-3.21645	-1.89502	0.312569	-0.228392	-1.06192	-0.207769	-1.43853	-2.49032	-2.63308	0.224058	-2.59799	-0.985386	-1.58157	-0.388638	-0.942307	-2.09097	-1.14024	-1.12038	-2.22493	-0.364661	-0.768004	-2.37171	-0.131607	-0.779674	-0.157685	-2.03932	-0.5553
25	Human tumor tissue	0.875644	-0.0139489	1.4831	0.391243	0.412782	0.869371	1.1292	1.34084	1.93156	1.84338	0.146218	-1.10679	2.97942	-0.500199	0.3402	1.6622	1.74116	-0.524506	-0.67949	0.642548	0.219792	0.0999547	-0.134269	0.944103	0.987395	0.222864	1.82767	-0.0807401	-0.889714	-0.186728	0.716991	2.70228	0.410087	0.0470605	1.25486	-0.0144541	-0.755114	0.476307	0.080175	-0.496004	0.641512	0.856854	-0.479263	0.650662	0.217095	0.932105	-0.372063	0.996612
26	Human tumor tissue	0.735006	-0.390569	2.06034	-0.157188	0.227534	0.924005	0.8565	0.802681	1.86856	1.87938	-0.0838638	-1.81231	2.86043	1.18556	1.70512	1.83985	2.3543	-0.885563	-0.863654	0.852512	-0.0570776	0.248255	-0.802373	0.665289	0.841572	0.0453662	1.4524	-0.429358	-1.32926	-1.17749	0.444441	2.70013	0.390639	-0.149678	1.24633	-0.9738	-1.35206	0.467507	-0.143863	-0.693031	0.525681	0.876186	-1.38683	0.620099	0.0134058	0.911976	-0.471797	0.936595
27	Human tumor tissue	0.118617	-1.08314	0.575384	-0.728339	-0.448686	-0.130486	0.364342	-0.070602	1.02332	0.898492	-0.681297	-2.74977	1.51888	-1.21464	-0.101359	0.137461	0.62661	-1.07154	-1.94701	-0.454138	-0.768255	-0.687095	-1.37634	0.191991	0.413438	-0.750694	0.0944531	-1.33972	-2.11237	-0.630114	-0.0829949	0.500884	-0.580306	-0.939666	-0.385717	-0.821748	-2.01551	-0.39985	-0.675582	-1.62732	-0.453716	-0.494928	-1.94661	0.0386838	-0.782992	0.320885	-1.34	0.572434
28	Human tumor tissue	0.177255	-0.990155	0.988729	-0.63436	-0.404188	0.0622477	0.271924	-0.0500928	0.242077	0.154179	-0.614411	-2.38206	1.90212	-0.667323	0.247978	0.518	1.08777	-0.823113	-1.59972	-0.656597	-0.750507	-0.19964	-1.21878	0.45215	0.480422	-0.720373	0.215145	-1.2497	-1.96818	-0.628338	0.290959	0.896528	-0.456871	-0.734451	0.129068	-1.00397	-1.8296	-0.306277	-0.534764	-1.4249	-0.341629	-0.219472	-1.31854	0.402836	-0.722619	0.349929	-0.818111	1.0954
29	Human tumor tissue	-0.30007	-1.29544	0.384419	-1.30767	-1.03057	-0.765508	-0.195945	-0.468903	-0.126619	-0.116183	-0.88601	-3.05834	1.15446	-1.47196	-0.44581	-0.170391	0.199594	-0.936389	-2.09028	-1.20436	-1.00468	-1.10364	-1.63606	0.111206	0.263287	-1.23265	-0.100301	-1.61685	-2.59179	-0.67772	0.203016	0.364406	-0.967874	-1.31456	-0.535699	-1.99615	-2.31239	-0.629671	-0.964618	-1.91797	-0.628903	-0.745236	-1.70607	-0.292858	-0.729985	-0.0721691	-1.79573	0.124193
30	Human tumor tissue	0.434064	-0.357555	1.82303	0.452769	0.334727	0.635655	1.25754	0.184471	2.08693	2.09416	-0.17607	-1.56408	1.89441	-1.27579	-0.0516632	1.05749	1.79609	-1.42516	-0.984717	0.128874	-0.180051	0.409002	-0.796213	0.341437	0.530597	-0.179007	1.23679	-0.498593	-1.08932	-0.728449	-0.18448	1.47856	0.133444	-0.141976	0.413434	-0.586557	-1.26382	0.267244	-0.199588	-0.542118	0.509992	0.268541	-0.696975	0.509956	-0.227767	0.913728	-0.29069	1.60176
31	Human tumor tissue	-0.11575	-1.15126	0.847289	-0.611973	-0.415804	-0.0726697	0.438626	-0.26901	1.34712	1.16061	-0.678382	-2.47921	1.42127	-1.42767	-0.505689	0.611359	0.641695	-1.08679	-1.68489	-0.84129	-0.835144	-0.457882	-1.51926	-0.187848	0.326288	-0.857521	0.321072	-1.31435	-2.27909	-1.30639	-0.23733	0.807252	-0.507783	-1.00129	-0.465681	-1.01973	-1.97941	-0.242246	-0.736377	-1.69189	-0.577941	-0.543409	-1.77435	-0.0395561	-0.699158	0.228887	-0.960554	0.494192
32	Human tumor tissue	0.359492	-0.947471	1.32532	0.678266	0.115978	0.797088	0.690792	0.00438101	0.796124	0.982748	-0.525804	-2.31326	1.54592	-2.09994	-0.353745	0.449215	1.16122	-0.73478	-1.52754	-0.361272	-0.717852	0.0316279	-0.990465	0.557662	0.880469	-0.512318	0.401499	-0.862145	-1.5436	-0.532801	-0.170066	1.12212	-0.369026	-0.667735	-0.096834	-0.787632	-1.41538	-0.101604	-0.510108	-1.12081	-0.171844	-0.300147	-1.43879	0.507535	-0.586221	0.28404	-0.591728	1.08552
33	Human tumor tissue	0.0703179	-0.880074	1.04565	-0.340613	-0.200461	-0.0777101	0.403832	0.0900318	0.708365	0.85955	-0.574474	-2.32818	1.73392	-0.702183	0.115224	0.348421	1.13705	-0.862767	-1.44228	-0.481728	-0.676006	-0.0963429	-0.957792	0.576083	1.02303	-0.627601	0.258573	-0.87899	-1.7394	-0.748302	0.38462	1.0934	-0.41874	-0.656044	0.2518	-0.990017	-1.70549	-0.0605801	-0.521401	-1.31088	-0.0155194	-0.280724	-1.13829	0.0646988	-0.558873	0.210527	-0.772597	1.01854
34	Human tumor tissue	-0.0288307	-0.991668	1.43745	-0.777301	-0.423249	-0.130419	0.351931	0.340244	0.877429	0.895661	-0.715441	-2.35783	1.86454	-1.01272	-0.15359	0.462385	1.39586	-0.623252	-1.52718	-0.49958	-0.760772	-0.144356	-1.15392	0.313966	0.281688	-0.7334	0.207131	-0.994736	-2.22109	-0.787113	0.0833828	2.05193	-0.405409	-0.581776	0.794562	-0.933259	-1.81913	-0.192992	-0.777697	-1.39235	-0.175047	-0.217212	-1.60219	-0.178635	-0.695929	0.203024	-1.20671	0.372992
35	Human tumor tissue	-0.0546914	-1.08687	0.692381	-0.720488	-0.59834	-0.886811	0.348088	-0.330264	0.5146	0.0969062	-0.726924	-2.53967	1.40845	-2.38003	-0.599674	0.126441	0.512339	-1.24522	-1.57284	-0.786817	-0.863162	-0.854614	-1.305	0.163452	0.26426	-0.824767	0.159907	-1.39654	-2.2624	-1.19064	0.00275661	0.236135	-0.607156	-0.942397	-0.386071	-0.717422	-1.98918	-0.411781	-0.757487	-1.78154	-0.209947	-0.523129	-1.64274	-0.0215382	-0.736129	0.102925	-1.01192	0.127235
36	Human tumor tissue	-0.203282	-1.19712	1.00534	-0.871662	-0.803665	-1.1457	0.203681	-0.290301	0.730208	0.790763	-0.868818	-2.65545	1.28112	-2.15935	-0.661056	-0.00371102	0.625266	-1.22016	-1.65506	-0.529918	-0.933298	-0.770288	-1.55013	0.105708	0.495015	-0.949114	0.124849	-1.46796	-2.26781	-1.31103	-0.204507	0.717651	-0.72188	-1.12213	-0.299485	-1.47157	-2.12302	-0.472556	-0.955565	-1.73455	-0.577119	-0.655094	-1.49152	-0.254099	-0.912788	-0.0386753	-1.09897	0.224946
37	Human tumor tissue	0.486382	-0.278366	1.53952	0.329534	0.175225	0.730629	0.766314	0.408131	1.22222	1.06404	0.0212734	-1.58409	2.34833	-0.535327	0.38559	0.968624	1.44296	0.433465	-1.04144	-0.151153	-0.0308585	-0.0745078	-0.395595	0.952601	0.818942	-0.130646	0.934725	-0.603267	-1.19835	0.271523	0.715151	1.59833	0.0332856	-0.21915	0.575273	-0.0023892	-0.887232	0.420073	-0.00735042	-0.786989	0.425626	0.350194	-0.83891	0.669578	-0.0429956	0.872042	-0.609925	0.888154
38	Human tumor tissue	0.211254	-0.622702	1.73942	-0.0908295	-0.280722	-0.0310852	0.285864	0.376599	1.81241	1.57114	-0.302934	-2.22014	2.09704	-1.70261	-0.257987	1.25235	1.74959	-1.29969	-0.90849	-0.498841	-0.589863	-0.262989	-1.06839	0.91883	0.167146	-0.410275	0.841155	-0.795913	-1.74843	-1.42736	0.395504	0.473874	-0.257654	-0.653938	0.287486	-0.685507	-1.16026	-0.157206	-0.475914	-1.39885	0.520873	0.31964	-1.46961	0.290789	-0.226628	0.736143	-0.485108	0.44058
39	Human tumor tissue	0.709227	-0.419087	1.79475	0.367779	0.172517	0.0354255	0.584859	0.526393	1.76349	1.5859	0.0342242	-1.78961	2.26703	-1.51614	0.10047	0.703341	1.5055	0.65894	-1.23753	-0.133297	-0.164802	0.0652751	-0.599672	1.09699	0.624595	-0.135546	1.12222	-0.448757	-1.33498	0.205632	0.53347	1.71705	-0.00130439	-0.256755	0.139861	-0.213343	-1.33158	0.298134	-0.0900454	-0.779281	0.441116	0.437252	-0.986639	0.770856	0.205092	0.931237	-0.536211	1.34423
40	Human tumor tissue	0.616983	-0.22939	1.51379	0.473661	0.455285	0.492015	1.02691	0.767082	1.65887	1.66559	0.00168745	-1.7349	2.73732	-0.418166	0.419005	0.96208	1.40442	0.755393	-1.06926	0.127962	-0.178383	0.581527	-0.322007	1.92879	1.6976	-0.185754	0.949415	-0.475602	-1.39888	1.05095	0.504831	2.14923	0.122644	-0.081	0.564172	0.0981626	-1.22988	0.562603	-0.0618647	-0.743817	0.7269	0.433304	-1.09216	0.682509	-0.252813	0.856475	-0.466969	1.56962
41	Human tumor tissue	0.101824	-0.802684	1.04131	-0.408596	-0.316622	-0.140821	0.718538	0.341486	1.61585	1.5548	-0.575548	-2.19506	1.81491	-1.40043	-0.394228	0.608024	1.53153	-0.781678	-1.28294	-0.419263	-0.649387	-0.709979	-0.943148	0.654503	0.593542	-0.700449	0.515572	-0.863525	-1.82824	-0.424868	0.236314	1.49943	-0.397326	-0.609663	0.495882	-0.653316	-1.73591	-0.112876	-0.598267	-0.969336	0.0942021	-0.0302765	-1.28133	0.0385779	-0.437973	0.396317	-0.76116	1.19581
42	Human tumor tissue	0.266125	-0.748329	1.43857	0.35241	0.213597	0.116916	1.26139	0.575244	1.78155	1.723	-0.325037	-1.87258	2.19022	-1.48071	-0.127664	0.761734	1.48625	0.132992	-1.16844	-0.199085	-0.402642	0.410348	-0.902434	0.725915	0.717166	-0.463091	0.439862	-0.716304	-1.61213	-0.573536	0.423037	1.89945	-0.14285	-0.315625	0.749212	-0.489678	-1.48875	0.446477	-0.291402	-0.887477	0.0904589	0.208594	-1.35645	0.606817	-0.268567	0.757167	-0.729221	1.83659
43	Human tumor tissue	0.140642	-0.874017	1.26825	-0.375729	-0.0329468	0.0655038	0.701255	-0.0019077	0.871009	0.803058	-0.346626	-2.09708	1.8607	-0.547163	0.223743	0.783301	1.32025	-0.976745	-1.34109	-0.323614	-0.648214	-0.0869752	-0.863153	0.26104	0.353343	-0.411646	0.611583	-0.866503	-1.6389	-0.434431	0.556045	1.2053	-0.351388	-0.53822	0.098266	-0.273765	-1.47567	-0.10864	-0.538735	-1.13441	-0.139555	-0.182256	-1.39492	0.514421	-0.674854	0.461234	-0.638161	0.694095
44	Human tumor tissue	0.793887	-0.894845	0.816389	-0.287504	-0.018038	-0.189319	0.421965	0.135623	0.172933	0.385979	-0.338373	-2.2336	1.63881	-0.661524	0.352637	0.34871	1.04716	-0.867186	-1.42257	-0.316291	-0.693555	-0.101463	-0.903138	0.572458	0.892888	-0.29729	0.436051	-0.907543	-1.74992	-0.652835	0.347353	0.8977	-0.313904	-0.473562	0.198645	-0.832937	-1.6477	-0.0157168	-0.371144	-1.31618	-0.0824436	0.0500398	-1.20679	0.653428	-0.496188	0.39593	-0.53888	0.684938
45	Human tumor tissue	-0.10685	-1.30691	0.45903	-1.27733	-0.709151	-0.699099	-0.113045	-0.551775	-0.14005	-0.10388	-0.675601	-3.04126	1.10467	-1.86801	-0.589959	0.0164848	0.753769	-0.862686	-1.948	-0.63619	-0.884065	-0.868256	-1.63128	0.0212914	0.017973	-0.945599	-0.0180628	-1.66622	-2.34936	-0.676926	-0.175336	0.618172	-0.733823	-1.07876	-0.665853	-1.77697	-2.30549	-0.643604	-0.884222	-1.98396	-0.676526	-0.283788	-1.76753	-0.118164	-0.792883	0.0257167	-1.47659	0.330579
46	Human tumor tissue	0.406564	-0.790124	1.92482	0.289259	0.0668543	0.352181	-0.297054	0.139699	1.60745	1.2176	-0.27542	-2.38292	1.79199	-2.26533	-0.325091	0.742263	1.62497	0.843336	-1.10725	-0.473816	-0.567758	-1.28693	-1.05965	0.584388	0.410483	-0.314628	0.840489	-0.594774	-1.55926	-1.69966	0.481407	0.614426	-0.238318	-0.638715	0.48626	-0.568171	-0.0202346	-0.271561	-0.485067	-1.33179	0.572333	0.368932	-1.732	0.531717	-0.417905	0.793039	-1.17773	0.297393
47	Human tumor tissue	-0.202583	-1.6361	0.480473	-1.61544	-0.919125	-0.502118	-0.562645	-0.707191	-0.615263	-0.587806	-0.867666	-3.20302	0.95848	-1.47575	-0.323559	0.0735524	0.807434	-1.32128	-2.16215	-1.29219	-0.963638	-1.25724	-2.01271	0.00668522	0.200574	-1.07851	-0.0385931	-1.77675	-2.53557	-1.38294	-0.232759	-0.0334434	-0.815543	-1.36269	-0.871914	-1.6655	-2.40181	-0.816861	-0.805379	-2.19019	-0.919854	-0.128316	-1.73945	-0.0935005	-0.809052	-0.0174541	-1.74113	0.199757
48	Human tumor tissue	-0.287061	-1.92617	0.10707	-2.20449	-1.23523	-0.556393	-0.675809	-1.14082	-0.70274	-0.628805	-0.877561	-3.42584	0.703415	-2.04872	-0.697934	-0.130496	0.633446	-1.38351	-2.12689	-1.18823	-1.1238	-1.77296	-2.11587	-0.710548	-0.524035	-1.27396	-0.420131	-2.16954	-2.60358	-1.63538	-0.319496	-0.293379	-1.25581	-1.52487	-1.33338	-2.45859	-2.69523	-0.938781	-1.01332	-2.50925	-0.659748	-0.856758	-2.13706	-0.297014	-0.833238	-0.28689	-1.8138	-0.270072
49	Human tumor tissue	-0.121114	-1.097	0.738391	-0.88155	-0.665665	-0.215211	0.263965	-0.257536	0.346955	0.075106	-0.74551	-2.83741	1.22184	-1.53936	-0.467575	0.530874	0.844712	-1.59362	-1.84238	-0.644095	-0.829486	-0.654015	-1.36056	-0.0385097	0.345092	-0.8567	0.177795	-1.4769	-2.36114	-1.30545	-0.225774	0.515489	-0.555134	-0.993503	-0.339145	-1.61157	-1.99618	-0.582088	-0.827584	-1.63771	-0.505184	-0.51543	-1.70158	-0.125168	-0.481444	0.0156344	-1.35646	0.253125
50	Human tumor tissue	0.811195	-0.265537	1.8798	0.368626	0.460216	0.280142	1.43118	0.92879	1.5117	1.20113	0.00876211	-1.43208	2.1367	-0.99831	0.252549	0.972684	1.64523	-0.421649	-0.830099	0.370601	0.035406	1.20619	-0.283639	1.07682	2.83865	-0.0450735	1.01031	-0.379785	-1.01759	-0.101386	1.13262	0.797997	0.143083	0.107227	0.801747	-1.04711	-1.01269	0.589603	0.0455318	-0.422783	0.499233	0.326722	0.485047	0.607916	0.487124	0.807319	0.335156	2.39302
51	Human tumor tissue	0.0519131	-0.810324	1.22174	1.09436	0.521103	1.55617	0.593492	0.130538	0.780875	-0.131696	-0.523622	-2.20477	0.794862	-2.57199	-0.533546	0.786585	0.529282	-1.35791	-1.36398	-0.414605	-0.615838	-0.0131329	-1.09729	0.217325	0.446301	-0.663848	0.237294	-0.887099	-1.35601	-0.938587	0.0561336	0.924935	-0.333779	-0.630878	-0.0844815	-2.0917	-1.67085	-0.411396	-0.510487	-0.978858	-0.0505785	-0.502793	-1.25511	0.296543	-0.596512	0.290124	-0.522446	1.1423
52	Human tumor tissue	-0.460577	-1.84914	1.16853	0.218965	-1.05185	-0.247194	-0.921904	-1.04929	0.606622	0.0199594	-1.0915	-3.31766	-1.50806	-3.6924	-1.1204	-0.30106	-0.00535144	-2.2519	-2.56902	-1.5043	-1.47489	-2.0412	-1.99384	-1.37881	-0.46572	-1.77533	-0.8263	-1.75557	-2.92429	-3.30421	-1.41661	-2.46974	-1.26768	-2.08475	-0.912762	-2.15395	-2.58732	-1.37794	-1.63842	-2.453	-0.733654	-1.42061	-2.43392	-0.482453	-1.38272	-0.879337	-1.56547	-0.671291
53	Human tumor tissue	0.143387	-0.736293	1.17551	0.0763482	0.0496945	0.272192	0.657167	0.117163	0.920094	0.769848	-0.381747	-2.11079	1.62026	-1.19443	-0.0484423	0.655686	1.19021	-0.65342	-1.47664	-0.395028	-0.537929	0.213675	-0.753459	0.742308	0.756738	-0.607718	0.29054	-0.875102	-1.76629	0.0659171	0.618111	1.20083	-0.285227	-0.622458	0.250724	-0.523982	-1.61433	0.106392	-0.502553	-1.03004	-0.124785	-0.261039	-1.34306	0.0646169	-0.358276	0.271897	-0.808301	0.869875
54	Human tumor tissue	-0.0815971	-0.998445	1.06412	-0.165905	-0.588397	-0.71539	0.0305664	-0.0788378	1.00637	0.666739	-0.755854	-2.40093	1.13013	-2.41521	-0.678892	0.161608	0.871898	0.544981	-1.78972	-0.753584	-0.850191	-0.531529	-1.28233	0.183911	0.163662	-0.915219	0.15645	-1.23749	-2.15559	-0.844558	0.111169	0.378529	-0.621739	-1.04186	-0.49715	-0.826033	-1.96569	-0.299352	-0.819422	-1.52051	-0.203925	-0.703429	-1.92632	-0.142956	-0.677336	-0.0390557	-1.38885	0.847724
55	Human tumor tissue	0.118807	-0.999793	1.11342	-0.124955	-0.345608	-0.711543	0.226808	-0.198761	0.5489	0.300417	-0.557905	-2.24692	1.27385	-2.04912	-0.515382	0.500982	1.34657	-1.04676	-1.78574	-0.720935	-0.692081	-0.195646	-1.12126	0.257778	0.0743832	-0.760605	0.15604	-1.2246	-2.11516	-0.921585	0.310652	0.355576	-0.532877	-0.770557	0.06536	-0.706518	-1.82181	-0.217506	-0.563179	-1.15409	-0.373107	-0.532693	-1.59272	0.291695	-0.474658	0.235644	-0.799856	0.76685
56	Human tumor tissue	-0.0334323	-0.854575	0.889017	-0.167685	-0.328264	0.00552309	0.386857	-0.120952	0.593958	0.281184	-0.664423	-2.19723	1.455	-1.39193	-0.294362	0.294803	0.797481	0.257958	-1.57234	-0.483693	-0.720719	-0.133871	-0.982967	0.509846	0.466736	-0.741381	0.152319	-0.95809	-2.11686	-0.340062	0.00651314	0.687611	-0.441892	-0.724169	-0.0624805	-0.764255	-1.70805	-0.173506	-0.561558	-1.20821	-0.498003	-0.576067	-1.2496	0.00828069	-0.471712	0.0826818	-0.940023	1.02734
57	Human tumor tissue	-0.0273808	-0.951018	1.67801	-0.618812	-0.432681	-0.366064	0.407152	-0.0696029	0.488053	0.24939	-0.667316	-2.00203	1.41755	-1.98297	-0.450058	0.393968	0.875967	0.283553	-1.71965	-0.666002	-0.717557	-0.185507	-1.11535	-0.136654	-0.0550692	-0.818029	0.281471	-1.15174	-1.88103	-0.739223	-0.161885	1.2464	-0.440531	-0.83592	-0.168946	-0.997013	-1.56961	-0.186885	-0.608894	-1.1384	-0.657926	-0.358376	-1.4806	-0.106958	-0.504233	0.0217648	-0.898311	0.759934
58	Human tumor tissue	-0.327511	-1.34461	0.60299	-1.02286	-1.16247	-2.12815	-0.190923	-0.337177	0.421048	-0.305973	-1.02482	-3.00019	0.139201	-3.00671	-0.981381	-0.15926	0.504731	-1.57887	-2.0634	-1.24488	-1.04628	-0.864243	-1.65594	-0.340546	0.222176	-1.1695	0.0767146	-1.65074	-2.707	-2.04877	-0.327963	-0.172988	-1.02486	-1.4656	-0.65381	-1.55333	-2.31057	-0.79913	-1.16923	-1.86852	-0.860423	-1.13077	-1.24629	-0.365745	-0.872495	-0.390665	-1.17022	0.365064
59	Human tumor tissue	0.179237	-0.823315	1.52546	-0.147052	-0.260686	-0.593939	0.232455	-0.00353683	0.701106	-0.136729	-0.604529	-2.31052	0.759233	-2.70371	-0.567667	0.301228	0.561876	0.138874	-1.50256	-0.518159	-0.640595	-0.587458	-1.0527	0.128437	-0.141179	-0.753803	0.289791	-0.902803	-1.88199	-0.544656	0.0202348	0.457335	-0.359411	-0.86023	-0.349441	0.241144	-1.60692	-0.402302	-0.650171	-1.27616	-0.148735	-0.376572	-1.6024	0.284997	-0.546626	0.229379	-0.863619	0.811182
60	Human tumor tissue	-0.0411948	-0.960875	0.497989	-0.859322	-0.579034	-0.043373	-0.0585371	-0.148406	1.18654	0.787023	-0.685526	-2.37881	0.837621	-1.54703	-0.411708	0.386583	1.11587	-1.02882	-1.62971	-0.51139	-0.759843	-0.984787	-0.992405	0.142676	0.613649	-0.754757	0.172481	-1.11702	-2.18988	-0.737201	-0.0536143	0.418241	-0.555609	-0.849432	-0.272427	-1.37113	-1.79254	-0.409762	-0.671223	-1.58636	-0.478483	-0.659373	-1.27212	-0.0130917	-0.575913	-0.0147911	-1.2007	0.00971124
61	Human tumor tissue	0.359193	-0.693653	1.17392	-0.18668	0.0218713	0.0321885	0.55061	0.12369	0.988959	0.628413	-0.292099	-2.05974	1.65172	-1.50361	-0.227104	0.586426	1.28218	-0.295623	-1.30788	-0.32546	-0.512749	-0.546683	-0.692932	0.561806	1.00836	-0.405574	0.385961	-0.797819	-1.62181	-0.119662	0.44479	0.802638	-0.405972	-0.572479	0.315362	-0.527648	-1.46257	-0.188766	-0.437471	-1.13237	-0.0154321	-0.0593645	-1.16048	0.344035	-0.255205	0.429151	-0.555398	0.913763
62	Human tumor tissue	0.285885	-0.808932	1.4673	-0.14369	0.0649812	-0.324713	1.11483	0.198759	1.34187	1.20623	-0.379552	-2.04761	1.85328	-2.07137	-0.395619	0.986368	1.8053	-0.29951	-1.36176	-0.349065	-0.457508	-0.138458	-0.77124	0.533865	-0.370448	-0.450906	0.333273	-0.753706	-1.53993	-0.576033	0.603707	1.35596	-0.12019	-0.477751	0.180677	-0.697553	-1.44975	0.265468	-0.372776	-1.12272	-0.0450093	0.28973	-1.47933	0.410137	-0.0954393	0.513283	-0.775836	0.662978
63	Human tumor tissue	0.264943	-0.497074	1.33	-0.120082	0.0637927	0.489927	0.382136	0.305299	1.4765	1.19466	-0.199739	-1.69528	1.68818	-0.586691	0.295517	0.651842	1.36254	0.214382	-1.07876	-0.338475	-0.182317	-0.58449	-0.447099	0.71098	0.959881	-0.285961	0.634846	-0.683168	-1.38395	-0.163041	0.543468	1.23011	-0.21155	-0.439796	0.364203	-0.141032	-1.2596	0.0225928	-0.301181	-1.00398	0.260443	-0.0523018	-0.942577	0.163907	-0.180654	0.428865	-0.607578	0.383086
64	Human tumor tissue	0.122817	-0.906939	1.33086	-0.26871	-0.392341	0.121309	-0.362419	-0.14747	0.256983	-0.170616	-0.605527	-2.60045	0.0716063	-2.9738	-0.64267	0.581148	0.15276	-1.25172	-1.61548	-1.04501	-0.78615	-1.96888	-1.35152	-0.384985	-0.183281	-0.77027	0.323771	-1.16657	-2.17413	-2.13008	-0.100251	0.57029	-0.453264	-1.18081	-0.480302	-0.65781	-1.82653	-0.385903	-0.682465	-1.68696	0.285386	-0.776677	-1.71412	0.060734	-0.715493	-0.0690563	-0.925611	-0.136854
65	Human tumor tissue	0.381225	-0.461451	1.17486	-0.0610621	0.115531	0.552038	0.638317	0.289171	1.27506	0.962237	-0.232937	-1.98369	1.83691	-1.18074	0.116663	0.669067	1.35702	-0.51986	-1.2967	-0.286023	-0.479231	-0.0480182	-0.583705	1.04878	1.19001	-0.338821	0.445151	-0.796317	-1.62084	0.171412	0.516541	0.813157	-0.231688	-0.485368	0.182046	-0.970919	-1.42975	-0.0328161	-0.273264	-0.992976	0.0548228	-0.0220531	-0.957455	0.537566	-0.286526	0.460736	-0.616217	1.33404
66	Human tumor tissue	-0.120074	-1.19924	0.795887	-0.226243	-0.501608	-0.0240062	0.402387	-0.263896	1.49802	1.2235	-0.829588	-2.59548	0.933967	-2.39097	-0.705572	0.011348	0.633894	-1.02772	-2.08921	-0.855171	-0.87783	-1.34973	-1.30832	0.0413097	0.439316	-0.935098	0.075194	-1.31251	-2.34521	-1.25876	-0.00325958	0.268693	-0.582782	-0.999738	0.11735	-1.47964	-1.91188	-0.313474	-0.846685	-1.64535	-0.830496	-0.913915	-1.80181	-0.22607	-0.646714	0.0200464	-1.38935	0.36053
67	Human tumor tissue	0.0285741	-0.714084	0.970609	0.508816	-0.629807	-0.165013	1.14512	-0.244504	1.91561	1.57373	-0.768337	-2.26371	0.543281	-1.73204	-0.4633	0.747978	1.52093	0.379053	-1.54916	-0.58861	-0.787178	-1.9298	-0.902752	-0.145448	-0.611064	-0.789697	0.109605	-0.984862	-1.85069	-2.14193	-0.0984143	0.218706	-0.559802	-0.820272	0.0627311	-0.669284	-1.62423	-0.297543	-0.765329	-0.989813	-0.660389	-0.82494	-1.93151	0.0249671	-0.525624	0.159367	-0.72283	0.835864
68	Human tumor tissue	0.648942	-0.347835	1.51234	0.548701	0.30274	0.733634	1.41316	0.660812	1.55055	1.33996	0.200386	-1.31471	2.07219	-0.902936	0.193121	0.988191	1.67532	0.741264	-0.859067	0.0729382	-0.00798158	0.632164	-0.40627	1.17966	1.40831	-0.0708673	0.893528	-0.47941	-1.245	-0.251135	0.574265	1.84188	0.145553	-0.113821	0.878295	-0.346259	-0.954097	0.454378	-0.0880238	-0.914805	0.937228	0.373923	-0.779702	0.726186	0.260304	0.834314	-0.310037	1.83386
69	Human tumor tissue	0.113167	-1.03692	0.729534	-0.750763	-0.407204	-0.312764	0.463423	-0.118934	0.334063	0.177885	-0.638434	-2.50619	1.22765	-1.75647	-0.373309	0.49008	0.810227	-1.44802	-1.84273	-0.460498	-0.700963	-0.295829	-1.07281	0.152282	0.489651	-0.727715	0.227397	-1.2514	-2.17581	-0.508505	0.0390953	0.506457	-0.491655	-0.740804	0.101487	-1.37891	-1.8114	-0.271397	-0.654045	-1.47354	-0.563685	0.320473	-1.49114	0.201293	-0.218896	0.136291	-0.94806	0.926164
70	Human tumor tissue	0.102387	-1.09186	0.744863	-0.741523	-0.438656	-0.984975	0.349152	-0.370375	-0.25724	-0.184467	-0.63075	-2.78951	1.09639	-2.22336	-0.532265	0.300123	1.03646	-1.23186	-1.91402	-0.636872	-0.582719	-0.965068	-1.31401	0.098931	0.276763	-0.847181	0.121008	-1.4579	-2.2591	-0.663504	0.269616	0.238855	-0.606775	-0.801217	-0.713592	-0.681858	-1.85389	-0.380092	-0.486981	-1.82084	-0.692332	-0.204407	-1.81706	0.0941831	-0.035346	0.29943	-1.40391	0.340874
71	Human tumor tissue	0.309198	-0.84155	0.974142	0.361963	0.0659555	0.0750174	0.699535	0.170306	0.787278	0.645457	-0.547831	-2.30429	1.45422	-2.06063	-0.45245	0.478973	1.21082	-0.72557	-1.69308	-0.362532	-0.627743	-0.575169	-0.86417	0.761014	1.1039	-0.680076	0.16211	-1.03769	-1.81227	-0.179251	0.666567	0.273774	-0.418596	-0.6747	-0.0332	-2.22608	-1.80682	-0.198369	-0.589742	-1.29087	-0.203695	-0.0463008	-1.51386	0.390551	-0.294607	0.273326	-0.731795	0.811025
72	Human tumor tissue	-0.802426	-1.7633	-0.29321	-1.89013	-1.73091	-1.02459	-0.930849	-1.09864	-0.798953	-1.23233	-1.50481	-3.77872	0.105221	-1.62774	-0.707554	-0.697705	-0.626932	-1.83679	-2.70874	-1.43579	-1.45679	-2.00032	-2.25659	-0.587136	-0.716755	-1.79896	-0.540826	-2.44251	-3.17929	-1.58697	-0.442382	-0.151809	-1.48487	-1.6767	-1.35473	-2.4805	-2.86836	-1.41697	-1.70798	-2.75252	-1.49776	-1.22904	-2.65859	-0.666756	-1.55319	-0.670414	-2.29602	-1.23438
73	Human tumor tissue	0.133834	-0.973655	0.578368	-0.825779	-0.409205	-0.336549	0.347392	-0.195375	-0.0900596	-0.00737052	-0.746067	-2.53809	1.11811	-1.31469	-0.225383	0.470735	0.876184	-1.75083	-1.93457	-0.812606	-0.743122	-0.746295	-1.28642	0.120002	0.453995	-0.822626	0.177324	-1.24025	-2.12791	-1.10691	-0.293859	0.263239	-0.44039	-0.863008	-0.334181	-1.43414	-1.81459	-0.313081	-0.493495	-1.42495	-0.394975	-0.479376	-0.987242	0.251196	-0.452361	0.184178	-1.27795	0.482199
74	Human tumor tissue	0.0498885	-0.973107	0.648264	-0.68118	-0.590439	-0.822251	-0.0439366	-0.186493	0.387818	0.104524	-0.605659	-2.68722	0.917255	-2.26729	-0.561037	0.0965333	1.0733	-1.00266	-1.94686	-0.90971	-0.699945	-0.736304	-1.30051	0.261189	0.0302234	-0.725438	0.0427608	-1.45239	-2.31017	-0.645814	-0.00884401	0.434882	-0.527917	-0.9328	-0.59223	-0.876269	-1.90102	-0.529626	-0.574041	-1.77117	-0.637222	-0.64582	-1.75498	-0.123415	-0.453085	0.0106353	-1.59517	0.146131
75	Human tumor tissue	0.556465	-0.0840559	1.69449	0.711341	0.268602	-0.236494	1.69679	0.949983	1.92657	1.53218	-0.0454825	-1.21778	2.24329	-1.33449	-0.09215	1.00482	1.87384	-0.198857	-0.830601	0.327794	-0.0257621	0.538428	-0.261726	0.864735	1.1695	0.0558018	1.24549	-0.307357	-1.03258	-0.503445	-0.269407	1.91476	0.2265	0.162339	1.07264	-0.196659	-0.67088	0.116741	-0.0207154	-0.777077	0.271521	0.317654	-0.935863	0.512915	0.223283	1.00248	-0.109673	2.06444
76	Human tumor tissue	-0.597304	-2.06803	1.14311	-1.08012	-1.72081	-2.46992	-2.30048	-1.43199	-1.14707	-1.09032	-1.38325	-3.72419	-3.42016	-4.65981	-1.56973	-0.310678	-1.38584	-2.83724	-2.89064	-1.7723	-1.58691	-3.47143	-1.90296	-2.38649	-1.22907	-1.60733	-1.28849	-1.84215	-3.21559	-3.84707	-1.44082	-3.61904	-1.37219	-2.18847	-1.88876	-1.00656	-2.68382	-1.41941	-1.76135	-2.72216	-0.815478	-1.67371	-2.43168	-0.619333	-1.35264	-1.3493	-2.27326	-1.19904
77	Human tumor tissue	0.0631957	-0.689627	1.11209	-0.4403	-0.00309982	-0.288141	0.834665	0.172195	1.53777	1.00111	-0.492538	-1.86091	1.38402	-1.78076	-0.48136	0.840002	1.01827	-1.19317	-1.21033	-0.260807	-0.422168	-0.393226	-0.728999	0.299594	0.991781	-0.470368	0.288446	-0.749965	-1.61291	-0.720148	-0.173376	1.28611	-0.272706	-0.533399	0.0205454	-0.775695	-1.35683	-0.112131	-0.445362	-0.942373	-0.354836	-0.252954	-1.03957	-0.0260857	-0.359513	0.160939	-0.497147	0.309945
78	Human tumor tissue	-0.0601974	-0.975108	0.857024	-0.582279	-0.490785	-0.435247	0.263223	0.11039	0.708075	0.547646	-0.792036	-2.39508	1.22955	-2.16759	-0.689121	0.387111	1.27493	-0.756545	-1.64112	-0.617842	-0.716968	-0.976424	-1.02281	0.279501	0.502094	-0.881473	0.209059	-1.2138	-1.99243	-0.322425	0.335997	0.609724	-0.557841	-0.89006	-0.198491	-0.871601	-1.8384	-0.363171	-0.699972	-1.43356	-0.502319	-0.429499	-1.48564	-0.221295	-0.522513	0.035685	-1.3276	0.221921
79	Human tumor tissue	0.279651	-0.95656	0.767753	0.305671	-0.0939537	0.302132	0.386017	-0.475488	0.652825	0.317462	-0.606644	-2.41927	0.532379	-2.53129	-0.456253	0.373811	0.879223	-0.879634	-1.33281	-0.56663	-0.656652	-0.222541	-1.14785	-0.0155336	-0.165494	-0.517949	0.260551	-1.01624	-1.82184	-1.69412	-0.419492	-0.107067	-0.460559	-0.751716	-0.705177	-1.409	-1.48752	-0.443058	-0.381556	-1.37763	-0.375218	-0.783849	-1.65814	0.433635	-0.621854	0.269734	-1.27599	0.758156
80	Human tumor tissue	0.337288	-0.627243	1.59662	0.729049	0.101546	0.117358	0.653156	0.348095	1.4346	1.13582	-0.376064	-2.00263	1.59031	-1.91855	-0.363043	0.81522	1.66105	0.274777	-1.21696	-0.298158	-0.388715	-0.676425	-0.694586	0.65283	0.944298	-0.380576	0.419813	-0.678709	-1.53375	0.264142	0.668512	1.32444	-0.248968	-0.419471	0.696829	-0.198714	-1.37416	0.0633032	-0.375634	-0.990614	-0.0130078	-0.177584	-1.27602	0.347464	-0.26409	0.569739	-0.6456	0.745856
[truncated: 247 more columns]
